# Supplementary material for: Intra-aneurysmal flow disruption after implantation of the Medina® Embolization Device depends on aneurysm neck coverage
Source: PLoS One. 2018 Feb 6;13(2):e0191975. doi: 10.1371/journal.pone.0191975 (PMC5800678; doi:10.1371/journal.pone.0191975)
Supplement: S1 Table — (XLSX) [file pone.0191975.s001.xlsx]

## Sheet: Data table
Aneurysm #	Deployment #	Neck rating (rater1)	Neck rating (rater2)	MAFA	Operator	Neck area	Flow velocity reduction		Flow Score	Early Phase						Intermediate Phase						Late Phase
		1=<50%, 2=>50<95%, 3=>95%				mm²	%		0=(almost) none 1=faint / inhomogenous 2=dense / homogenous	EQ1	EQ2	EQ3	EQ4	E_AVG		IQ1	IQ2	IQ3	IQ4	I_AVG		LQ1	LQ2	LQ3	LQ4	L_AVG
1	1	2	1	0.55	1	9.46	45			0	1	0	1	0.5		2	2	2	2	2		0	1	1	1	0.75
1	2	3	2	0.37	1	9.46	63			1	1	0	0	0.5		1	2	1	1	1.25		1	2	1	1	1.25
1	3	2	1	0.38	1	9.46	62			0	1	0	0	0.25		1	1	1	1	1		1	1	1	1	1
1	4	3	2	0.3	1	9.46	70			0	1	0	0	0.25		1	2	2	1	1.5		1	1	1	1	1
1	5	2	2	0.4	2	9.46	60			1	1	0	1	0.75		2	2	1	2	1.75		1	0	1	1	0.75
1	6	1	1	0.69	2	9.46	31			0	1	0	1	0.5		2	2	2	2	2		0	0	1	0	0.25
1	7	2	2	0.44	2	9.46	56			0	1	0	0	0.25		2	2	2	1	1.75		1	0	1	1	0.75
1	8	1	3	0.65	2	9.46	35			0	1	0	0	0.25		2	2	2	2	2		1	0	1	0	0.5
2	1	2	1	0.59	1	17.78	41			1	1	1	1	1		2	2	2	2	2		0	0	1	1	0.5
2	2	2	2	0.45	1	17.78	55			0	1	0	1	0.5		1	2	1	2	1.5		0	1	1	0	0.5
2	3	2	1	0.49	1	17.78	51			0	1	0	1	0.5		2	1	2	2	1.75		0	1	1	0	0.5
2	4				1	17.78				1	0	0	0	0.25		1	2	1	2	1.5		1	0	2	1	1
2	5	3	3	0.29	2	17.78	71			1	1	0	0	0.5		1	2	1	0	1		1	0	2	1	1
2	6	2	2	0.33	2	17.78	67			1	0	0	0	0.25		2	1	1	0	1		1	0	2	1	1
2	7				2	17.78				1	0	0	0	0.25		2	1	1	2	1.5		0	0	2	1	0.75
2	8	2	2	0.37	2	17.78	63			1	0	0	0	0.25		1	2	2	1	1.5		1	0	2	0	0.75
3	1	1	1	0.83	1	23.22	17			1	1	1	1	1		2	2	2	2	2		0	0	0	1	0.25
3	2	1	2	1.16	1	23.22	-16			2	1	1	1	1.25		2	2	2	2	2		0	0	0	0	0
3	3	1	1	1.14	1	23.22	-14			1	1	1	1	1		2	2	2	2	2		0	0	0	1	0.25
3	4	2	2	0.81	1	23.22	19			1	1	2	1	1.25		2	2	2	2	2		0	0	0	0	0
3	5	2	2	0.85	2	23.22	15			2	2	0	0	1		2	2	2	2	2		0	1	1	1	0.75
3	6	1	1	1.15	2	23.22	-15			1	1	1	1	1		2	2	2	2	2		0	0	0	0	0
3	7	1	2	0.98	2	23.22	2			1	1	1	0	0.75		2	2	2	2	2		0	1	0	1	0.5
3	8	2	3	0.98	2	23.22	2			1	1	1	0	0.75		2	2	2	2	2		0	1	0	0	0.25
4	1	3	3	0.61	1	8.02	39			0	0	0	0	0		2	2	2	2	2		1	1	1	1	1
4	2	2	2	0.51	1	8.02	49			0	0	0	0	0		1	2	0	1	1		1	1	1	1	1
4	3	3	2	0.66	1	8.02	34			0	0	0	0	0		2	2	1	2	1.75		1	1	0	1	0.75
4	4	2	2	0.69	1	8.02	31			0	0	0	0	0		1	1	1	1	1		0	0	1	1	0.5
4	5	3	3	0.53	2	8.02	47			0	0	0	0	0		2	2	1	1	1.5		1	1	1	2	1.25
4	6	2	3	1.1	2	8.02	-10			0	1	0	0	0.25		2	2	2	2	2		0	0	1	1	0.5
4	7	3	2	0.74	2	8.02	26			0	0	0	0	0		2	2	2	2	2		1	1	0	1	0.75
4	8	2	3	0.99	2	8.02	1			0	0	0	0	0		2	2	2	2	2		1	1	1	1	1
5	1	2	2	0.71	1	14.41	29			1	1	1	1	1		2	2	2	2	2		0	0	1	1	0.5
5	2	2	1	0.97	1	14.41	3			0	0	0	0	0		2	2	2	2	2		0	0	0	0	0
5	3	1	2	1.01	1	14.41	-1			0	0	0	0	0		2	2	2	2	2		0	0	0	0	0
5	4	1	1	0.97	1	14.41	3			1	1	0	0	0.5		2	2	2	2	2		0	0	0	0	0
5	5	1	1	1.26	2	14.41	-26			1	1	1	1	1		2	2	2	2	2		0	0	0	0	0
5	6	2	2	0.76	2	14.41	24			1	1	0	0	0.5		2	2	2	2	2		0	0	0	1	0.25
5	7	2	2	0.86	2	14.41	14			0	1	1	1	0.75		2	2	2	2	2		0	0	1	1	0.5
5	8	1	1	1.12	2	14.41	-12			1	0	0	0	0.25		2	2	2	2	2		0	0	1	0	0.25
6	1	2	1	0.27	1	14.2	73			0	0	0	0	0		0	1	1	1	0.75		0	1	1	2	1
6	2	2	3	0.34	1	14.2	66			0	0	0	0	0		1	1	1	1	1		0	1	2	2	1.25
6	3	3	3	0.48	1	14.2	52			0	0	0	0	0		1	2	2	2	1.75		0	0	1	1	0.5
6	4	2	1	0.23	1	14.2	77			1	0	0	0	0.25		2	1	1	1	1.25		1	1	2	2	1.5
6	5	2	2	0.44	2	14.2	56			0	0	0	1	0.25		1	2	2	2	1.75		0	0	1	1	0.5
6	6	1	1	0.85	2	14.2	15			0	1	0	0	0.25		2	2	2	2	2		0	0	1	1	0.5
6	7	2	2	0.44	2	14.2	56			1	0	0	0	0.25		2	2	1	1	1.5		0	0	1	2	0.75
6	8	3	3	0.27	2	14.2	73			0	0	0	0	0		2	1	1	1	1.25		1	1	1	2	1.25
7	1	2	2		1	20.32				1	0	0	0	0.25		2	2	2	2	2		0	1	1	1	0.75
7	2	2	1	0.82	1	20.32	18			1	1	1	1	1		2	2	2	2	2		0	0	0	1	0.25
7	3	1	1	0.94	1	20.32	6			0	1	0	0	0.25		2	2	2	2	2		0	0	1	0	0.25
7	4	1	1	1.14	1	20.32	-14			0	1	0	0	0.25		2	2	2	2	2		0	0	0	0	0
7	5	2	1	0.82	2	20.32	18			0	1	0	0	0.25		2	2	2	2	2		0	0	1	1	0.5
7	6	3	2	0.45	2	20.32	55			0	1	0	1	0.5		2	2	2	1	1.75		0	1	1	1	0.75
7	7	3	2	0.5	2	20.32	50			0	1	1	0	0.5		2	2	2	2	2		1	0	1	1	0.75
7	8				2	20.32
8	1	3	2		1	13.33				0	0	0	0	0		2	1	2	1	1.5		0	0	1	1	0.5
8	2	2	2	0.44	1	13.33	56			0	0	0	0	0		1	2	2	2	1.75		0	0	1	0	0.25
8	3	2	3	0.73	1	13.33	27			0	0	0	0	0		2	2	2	2	2		0	0	0	0	0
8	4	2	1	0.97	1	13.33	3			0	0	0	0	0		2	2	2	2	2		0	0	0	0	0
8	5	3	3	0.52	2	13.33	48			1	0	0	0	0.25		1	2	1	2	1.5		0	0	1	1	0.5
8	6	1	1	0.74	2	13.33	26			0	0	0	0	0		1	2	2	2	1.75		0	0	0	0	0
8	7	2	3	0.61	2	13.33	39			0	1	0	1	0.5		1	2	1	2	1.5		0	0	1	0	0.25
8	8	1	1		2	13.33				0	0	0	0	0		1	2	2	2	1.75		0	0	1	0	0.25
9	1	3	2	0.64	1	9.9	36			0	1	0	0	0.25		1	2	1	1	1.25		0	1	0	1	0.5
9	2	2	1	0.63	1	9.9	37			0	0		0	0		1	1	1	1	1		0	0	0	1	0.25
9	3	2	2	0.61	1	9.9	39			0	0	0	0	0		1	2	1	1	1.25		0	0	0	0	0
9	4	2	1	0.42	1	9.9	58			0	0	0	0	0		1	2	1	2	1.5		0	1	0	1	0.5
9	5	2	1	0.31	2	9.9	69			1	1	0	0	0.5		0	2	1	1	1		0	1	0	1	0.5
9	6	2	2	0.4	2	9.9	60			0	0	0	0	0		1	1	1	1	1		0	1	0	1	0.5
9	7	2	1	0.46	2	9.9	54			0	0	0	0	0		1	1	0	1	0.75		0	0	0	0	0
9	8	1	1	0.55	2	9.9	45			1	0	0	0	0.25		2	1	1	1	1.25		0	0	0	1	0.25
10	1	1	1	0.79	1	21.9	21			0	1	0	1	0.5		2	2	1	2	1.75		0	0	0	0	0
10	2	2	2	0.66	1	21.9	34			1	1	0	0	0.5		2	2	1	1	1.5		0	0	0	0	0
10	3	3	2	0.58	1	21.9	42			0	1	0	0	0.25		2	2	1	1	1.5		0	0	1	0	0.25
10	4	1	1	0.91	1	21.9	9			1	1	1	1	1		2	2	2	2	2		0	0	0	0	0
10	5	3	3	0.58	2	21.9	42			1	1	0	0	0.5		2	2	1	1	1.5		0	0	0	0	0
10	6	2	2		2	21.9				0	1	1	1	0.75		2	2	1	1	1.5		0	0	1	0	0.25
10	7	3	2	0.56	2	21.9	44			1	1	0	0	0.5		2	2	1	1	1.5		0	0	1	1	0.5
10	8	2	1	0.7	2	21.9	30			0	1	0	1	0.5		2	2	2	2	2		0	0	0	0	0
